# Supplementary material for: PGS/HAp Microporous Composite Scaffold Obtained in the TIPS-TCL-SL Method: An Innovation for Bone Tissue Engineering
Source: Int J Mol Sci. 2021 Aug 10;22(16):8587. doi: 10.3390/ijms22168587 (PMC8395318; doi:10.3390/ijms22168587)
Supplement: Supplementary file 1 [file ijms-22-08587-s001.zip]

Archive with 1 entries (1 files):
- ijms-1321049-supplementary.pdf
